# Supplementary material for: Redirecting Imipramine against Bluetongue Virus Infection: Insights from a Genome-wide Haploid Screening Study
Source: Pathogens. 2022 May 22;11(5):602. doi: 10.3390/pathogens11050602 (PMC9144988; doi:10.3390/pathogens11050602)
Supplement: Supplementary file 1 [file pathogens-11-00602-s001.zip]

Archive with 1 entries (1 files):
- pathogens-1705060-supplementary.pdf
